# Supplementary material for: Respiratory Bacteria and Antimicrobial Resistance Genes Detected by Long-Read Metagenomic Sequencing Following Feedlot Arrival, Subsequent Treatment Risk and Phenotypic Resistance in Feedlot Calves
Source: Antibiotics (Basel). 2025 Nov 1;14(11):1098. doi: 10.3390/antibiotics14111098 (PMC12649505; doi:10.3390/antibiotics14111098)
Supplement: Supplementary file 1 [file antibiotics-14-01098-s001.zip]

Archive with 1 entries (1 files):
- antibiotics-3934787-supplementary.pdf
